# Supplementary material for: In Silico Study of Anti-CD40 DNA Aptamers as Vaccine Adjuvants for Chickens
Source: Int J Mol Sci. 2026 Apr 24;27(9):3808. doi: 10.3390/ijms27093808 (PMC13163442; doi:10.3390/ijms27093808)
Supplement: Supplementary file 1 [file ijms-27-03808-s001.zip]

Archive with 1 entries (1 files):
- ijms-4143578-supplementary.pdf
